# Supplementary material for: Effect of Praziquantel on Schistosoma mekongi Proteome and Phosphoproteome
Source: Pathogens. 2020 May 27;9(6):417. doi: 10.3390/pathogens9060417 (PMC7350297; doi:10.3390/pathogens9060417)
Supplement: Supplementary file 1 [file pathogens-09-00417-s001.zip]

Archive with 4 entries (3 files):
- pathogens-793132 supplementary final/
- pathogens-793132 supplementary final/pathogens-793132 supplementary material .docx
- pathogens-793132 supplementary final/VideoS1.avi
- pathogens-793132 supplementary final/VideoS2.avi
